# Supplementary material for: Nutritional Composition and Antioxidant Activity of Gonostegia hirta: An Underexploited, Potentially Edible, Wild Plant
Source: Plants (Basel). 2023 Feb 15;12(4):875. doi: 10.3390/plants12040875 (PMC9967410; doi:10.3390/plants12040875)
Supplement: Supplementary file 1 [file plants-12-00875-s001.zip]

Archive with 1 entries (1 files):
- plants-2198523-supplementary.xlsx
