# Supplementary material for: Nutritional Composition and Antioxidant Activity of Gonostegia hirta: An Underexploited, Potentially Edible, Wild Plant
Source: Plants (Basel). 2023 Feb 15;12(4):875. doi: 10.3390/plants12040875 (PMC9967410; doi:10.3390/plants12040875)
Supplement: Supplementary file 1 [file plants-12-00875-s001.zip › plants-2198523-supplementary.xlsx]

## Sheet: Alkaloids
	Table 1S-1 Metabolite profiling analysis of Gonostegia hirta (alkaloids)
No.	Class I	Class II	Compounds	Ion mode	Molecular Weight (Da)	Formula	Ionization model	KEGG ID	CAS
1	Alkaloids	Phenolamine	N1-Dihydrocaffeoyl-N10-coumaroyl spermidine	Positive	455.217	C25H33N3O5	[M+H]+	-	-
2	Alkaloids	Alkaloids	Trigonelline	Positive	138.049	C7H8NO2+	[M]+	C01004	535-83-1
3	Alkaloids	Phenolamine	Spermine	Positive	202.197	C10H26N4	[M+H]+	C00750	71-44-3
4	Alkaloids	Plumerane	Indole-3-carboxaldehyde	Positive	145.047	C9H7NO	[M+H]+	C08493	487-89-8
5	Alkaloids	Alkaloids	Nicotinic Acid Methyl Ester(Methyl Nicotinate)	Positive	137.042	C7H7NO2	[M+H]+	-	93-60-7
6	Alkaloids	Alkaloids	Betaine	Positive	117.07	C5H11NO2	[M+H]+	C00719	107-43-7
7	Alkaloids	Alkaloids	Batanin	Positive	550.119	C24H26N2O13	[M+H]+	-	7659-95-2
8	Alkaloids	Alkaloids	D-erythro-sphinganine	Positive	301.272	C18H39NO2	[M+H]+	C00836	764-22-7
9	Alkaloids	Phenolamine	N-Feruloyltyramine	Positive	313.117	C18H19NO4	[M+H]+	-	66648-43-9
10	Alkaloids	Alkaloids	Caffeine	Positive	194.071	C8H10N4O2	[M+H]+	C07481	58-08-2
11	Alkaloids	Alkaloids	Choline	Positive	103.091	C5H13NO	[M+H]+	C00114	62-49-7
12	Alkaloids	Phenolamine	N',N'',N'''-p-Coumaroyl-cinnamoyl-caffeoyl spermidine	Positive	583.268	C34H37N3O6	[M+H]+	-	-
13	Alkaloids	Phenolamine	N'-Feruloyl putrescine	Positive	264.132	C14H20N2O3	[M+H]+	-	-							v
14	Alkaloids	Plumerane	Indole	Positive	117.053	C8H7N	[M+H]+	C00463	120-72-9
15	Alkaloids	Alkaloids	10-Formyl-THF	Positive	473.144	C20H23N7O7	[M+H]+	C00234	2800-34-2
16	Alkaloids	Alkaloids	Cocamidopropyl betaine	Positive	342.262	C19H38N2O3	[M+H]+	-	4292-10-8
17	Alkaloids	Alkaloids	N-Acetylputrescine	Positive	130.1	C6H14N2O	[M+H]+	C02714	18233-70-0
18	Alkaloids	Plumerane	5-Hydroxytryptophol	Positive	177.07	C10H11NO2	[M+H]+	-	154-02-9
19	Alkaloids	Alkaloids	L-Palmitoylcarnitine	Positive	399.304	C23H45NO4	[M+H]+	C02990	2364-67-2
20	Alkaloids	Alkaloids	Taurine	Positive	125.008	C2H7NO3S	[M+H]+	C00245	107-35-7
21	Alkaloids	Alkaloids	3-{(2-Aminoethoxy)(hydroxy)phosphoryl]oxy}-2-12-octadecadienoate	Positive	477.253	C23H44NO7P	[M+H]+	-	-
22	Alkaloids	Alkaloids	2-Hydroxy-5,8,11,14,17-icosapentaenoyloxy ]propyl-2-(trimethylammonio)ethyl phosphate	Positive	541.282	C28H48NO7P	[M+H]+	-	-
23	Alkaloids	Alkaloids	3-Hydroxypropyl palmitate glc-glucosamine	Positive	671.363	C31H61O14N	[M+H]+	-	-
Note: "-" means not included in the KEGG database or do not have CAS numbers

## Sheet: Nucleotides and derivatives
	Table 1S-2 Metabolite profiling analysis of Gonostegia hirta (nucleotides and derivatives)
No.	Class I	Class II	Compounds	Ion mode	Molecular Weight (Da)	Formula	Ionization model	KEGG ID	CAS
1	Nucleotides and derivatives	Nucleotides and derivatives	Uridine	Negative	244.058	C9H12N2O6	[M-H]-	C00299	58-96-8
2	Nucleotides and derivatives	Nucleotides and derivatives	Cytosine	Positive	111.038	C4H5N3O	[M+H]+	C00380	71-30-7
3	Nucleotides and derivatives	Nucleotides and derivatives	5-Methylcytosine	Positive	125.052	C5H7N3O	[M+H]+	C02376	554-01-8
4	Nucleotides and derivatives	Nucleotides and derivatives	1-Methyladenine	Positive	149.063	C6H7N5	[M+H]+	C02216	5142-22-3
5	Nucleotides and derivatives	Nucleotides and derivatives	β-Pseudouridine	Negative	244.058	C9H12N2O6	[M-H]-	C02067	1445-07-4
6	Nucleotides and derivatives	Nucleotides and derivatives	Adenine	Positive	135.049	C5H5N5	[M+H]+	C00147	73-24-5
7	Nucleotides and derivatives	Nucleotides and derivatives	5,6-Dihydro-5-methyluracil	Positive	128.051	C5H8N2O2	[M+H]+	C00906	696-04-8
8	Nucleotides and derivatives	Nucleotides and derivatives	2-Hydroxy-6-aminopurine	Positive	151.043	C5H5N5O	[M+H]+	-	3373-53-3
9	Nucleotides and derivatives	Nucleotides and derivatives	Uracil	Negative	112.023	C4H4N2O2	[M-H]-	C00106	66-22-8
10	Nucleotides and derivatives	Nucleotides and derivatives	Guanine	Positive	151.043	C5H5N5O	[M+H]+	C00242	73-40-5
11	Nucleotides and derivatives	Nucleotides and derivatives	Allopurinol	Positive	136.033	C5H4N4O	[M+H]+	-	315-30-0
12	Nucleotides and derivatives	Nucleotides and derivatives	5'-Deoxy-5'-(methylthio)adenosine	Positive	297.075	C11H15N5O3S	[M+H]+	C00170	2457-80-9
13	Nucleotides and derivatives	Nucleotides and derivatives	7-Methylxanthine	Positive	166.042	C6H6N4O2	[M+H]+	C16353	552-62-5
14	Nucleotides and derivatives	Nucleotides and derivatives	N6-Succinyl Adenosine	Positive	383.09	C14H17N5O8	[M+H]+	-	4542-23-8
15	Nucleotides and derivatives	Nucleotides and derivatives	Cytidine	Positive	243.073	C9H13N3O5	[M+H]+	C00475	65-46-3
16	Nucleotides and derivatives	Nucleotides and derivatives	Deoxyadenosine	Positive	251.089	C10H13N5O3	[M+H]+	C00559	958-09-8
17	Nucleotides and derivatives	Nucleotides and derivatives	2-(Dimethylamino)guanosine	Positive	311.107	C12H17N5O5	[M+H]+	-	2140-67-2
Note: "-" means not included in the KEGG database or do not have CAS numbers

## Sheet: Flavonoids
	Table 1S-3 Metabolite profiling analysis of Gonostegia hirta (flavonoids)
No.	Class I	Class II	Compounds	Ion mode	Molecular Weight (Da)	Formula	Ionization model	KEGG ID	CAS
1	Flavonoids	Flavonols	Quercetin-O-rutinoside-hexose	Negative	772.17	C33H40O21	[M-H]-	-	-
2	Flavonoids	Flavonols	Isorhamnetin-3-O-rutinoside	Negative	624.14	C28H32O16	[M-H]-	-	604-80-8
3	Flavonoids	Flavonols	Kaempferol-3-O-glucoside-7-O-rhamnoside	Positive	594.132	C27H30O15	[M+H]+	-	-
4	Flavonoids	Flavonols	Quercetin-3-O-glucoside-7-O-rhamnoside	Positive	610.126	C27H30O16	[M+H]+	-	-
5	Flavonoids	Flavonols	Isorhamnetin acetyl hexoside	Negative	520.1	C24H24O13	[M-H]-	-	-
6	Flavonoids	Flavonols	Isorhamnetin hexose-malonate	Negative	564.088	C25H24O15	[M-H]-	-	-
7	Flavonoids	Flavonols	Quercetin 3-O-rhanosylgalactoside	Positive	610.126	C27H30O16	[M+H]+	-	-
8	Flavonoids	Dihydroflavone	Hesperidin	Negative	610.16	C28H34O15	[M-H]-	C09755	520-26-3
9	Flavonoids	Dihydroflavonol	Taxifolin	Negative	304.047	C15H12O7	[M-H]-	C01617	480-18-2
10	Flavonoids	Flavonols	Quercitrin	Positive	448.082	C21H20O11	[M+H]+	-	522-12-3
11	Flavonoids	Flavonoid carbonoside	Vitexin	Negative	432.088	C21H20O10	[M-H]-	C01460	3681-93-4
12	Flavonoids	Flavonoid	Acacetin	Positive	284.058	C16H12O5	[M+H]+	C01470	480-44-4
13	Flavonoids	Flavonoid	Baicalin	Positive	446.068	C21H18O11	[M+H]+	-	21967-41-9
14	Flavonoids	Flavonols	Tangeretin	Positive	372.105	C20H20O7	[M+H]+	C10190	481-53-8
15	Flavonoids	Flavonoid	Diosmetin	Negative	300.053	C16H12O6	[M-H]-	-	520-34-3
16	Flavonoids	Flavonols	Rutin	Negative	610.126	C27H30O16	[M-H]-	-	153-18-4
17	Flavonoids	Flavonols	Hyperin	Negative	464.076	C21H20O12	[M-H]-	-	482-36-0
18	Flavonoids	Flavonols	Isorhamnetin	Negative	316.047	C16H12O7	[M-H]-	C10084	480-19-3
19	Flavonoids	Flavonoid	Apigenin 5-O-glucoside	Positive	432.088	C21H20O10	[M+H]+	-	28757-27-9
20	Flavonoids	Flavonols	Kaempferol 7-O-glucosdie	Negative	448.082	C21H20O11	[M-H]-	-	16290-07-6
21	Flavonoids	Flavonols	Isoquercitrin	Negative	464.076	C21H20O12	[M-H]-	-	482-35-9
22	Flavonoids	Anthocyanins	Pelargonin chloride	Positive	630.107	C27H31ClO15	[M-Cl]+	C08725	17334-58-6
23	Flavonoids	Flavanols	Protocatechuic acid	Negative	154.021	C7H6O4	[M-H]-	C00230	99-50-3
24	Flavonoids	Dihydroflavone	Hesperetin	Negative	302.067	C16H14O6	[M-H]-	C01709	520-33-2
25	Flavonoids	Flavonols	Spiraeoside	Negative	464.076	C21H20O12	[M-H]-	-	20229-56-5
26	Flavonoids	Flavonols	Trifolin	Negative	448.082	C21H20O11	[M-H]-	C12626	23627-87-4
27	Flavonoids	Dihydroflavonol	Pinobanksin	Negative	272.058	C15H12O5	[M-H]-	C09826	548-82-3
28	Flavonoids	Flavonols	Kaempferin	Negative	432.088	C21H20O10	[M-H]-	C16911	482-39-3
29	Flavonoids	Flavonols	Syringetin	Negative	346.056	C17H14O8	[M-H]-	C11620	4423-37-4
30	Flavonoids	Anthocyanins	Cyanidin 3-O-galactoside	Positive	448.082	C21H20O11	[M+H]+	C08647	27661-36-5
31	Flavonoids	Flavonols	Kaempferol	Negative	286.038	C15H10O6	[M-H]-	C05903	520-18-3
32	Flavonoids	Flavonoid	Apigenin 6,8-C-diglucoside	Positive	594.132	C27H30O15	[M+H]+	-	23666-13-9
33	Flavonoids	Dihydroflavonol	Dihydrokaempferol	Negative	288.053	C15H12O6	[M-H]-	C00974	480-20-6
34	Flavonoids	Chalcones	Naringenin chalcone(4,2',4',6'-Tetrahydroxychalcone)	Negative	272.058	C15H12O5	[M-H]-	C06561	73692-50-9
35	Flavonoids	Dihydroflavone	Naringenin-7-O-glucoside	Negative	434.102	C21H22O10	[M-H]-	-	529-55-5
36	Flavonoids	Flavonols	Herbacetin	Negative	302.033	C15H10O7	[M-H]-	-	527-95-7
37	Flavonoids	Flavonols	Gossypitrin	Negative	464.076	C21H20O12	[M-H]-	-	491-50-9
38	Flavonoids	Dihydroflavonol	Astilbin	Negative	450.096	C21H22O11	[M-H]-	C17449	29838-67-3
39	Flavonoids	Flavonoid carbonoside	Isovitexin	Negative	432.088	C21H20O10	[M-H]-	C01714	29702-25-8
40	Flavonoids	Flavonoid carbonoside	HoMoorientin	Negative	448.082	C21H20O11	[M-H]-	-	4261-42-1
41	Flavonoids	Flavonoid carbonoside	Schaftoside	Positive	564.123	C26H28O14	[M+H]+	-	51938-32-0
42	Flavonoids	Chalcones	Chalcone	Positive	208.081	C15H12O	[M+H]+	C01484	94-41-7
43	Flavonoids	Flavonols	Astragalin	Negative	448.082	C21H20O11	[M-H]-	-	480-10-4
44	Flavonoids	Flavonols	Tamarixetin	Positive	316.047	C16H12O7	[M+H]+	-	603-61-2
45	Flavonoids	Flavonoid	8-Methoxychrysin(Wogonin)	Positive	284.058	C16H12O5	[M+H]+	-	632-85-9
46	Flavonoids	Flavonoid	Luteolin 7-O-glucuronide	Positive	462.062	C21H18O12	[M+H]+	-	29741-10-4
47	Flavonoids	Flavonols	Quercetin-3-O-α-L-arabinopyranoside(guaijaverin)	Negative	434.068	C20H18O11	[M-H]-	-	22255-13-6
48	Flavonoids	Flavonoid	Luteolin O-hexosyl-O-pentoside	Positive	580.117	C26H28O15	[M+H]+	-	-
49	Flavonoids	Flavonoid	Chrysoeriol O-glucuronic acid-O-hexoside	Positive	638.12	C28H30O17	[M+H]+	-	-
50	Flavonoids	Flavonoid	Chrysoeriol O-hexosyl-O-hexoside	Positive	624.14	C28H32O16	[M+H]+	-	-
51	Flavonoids	Flavonoid	Chrysoeriol O-malonylhexoside	Positive	548.094	C25H24O14	[M+H]+	-	-
52	Flavonoids	Flavonoid carbonoside	8-C-Hexosyl-hesperetin O-hexoside	Positive	626.155	C28H34O16	[M+H]+	-	-
53	Flavonoids	Dihydroflavone	Eriodictiol C-hexosyl-O-hexoside	Positive	612.14	C27H32O16	[M+H]+	-	-
54	Flavonoids	Flavonoid carbonoside	C-Hexosyl-luteolin C-pentoside	Positive	580.117	C26H28O15	[M+H]+	-	-
55	Flavonoids	Flavonoid carbonoside	6-C-Hexosyl luteolin O-pentoside	Positive	580.117	C26H28O15	[M+H]+	-	-
56	Flavonoids	Flavonoid carbonoside	8-C-Hexosyl-apigenin O-hexosyl-O-hexoside	Positive	756.175	C33H40O20	[M+H]+	-	-
57	Flavonoids	Flavonoid carbonoside	8-C-Hexosyl-luteolin O-pentoside	Positive	580.117	C26H28O15	[M+H]+	-	-
58	Flavonoids	Flavonoid carbonoside	C-Hexosyl-apigenin O-pentoside	Positive	564.123	C26H28O14	[M+H]+	-	-
59	Flavonoids	Flavonoid carbonoside	8-C-Hexosyl-luteolin O-hexoside	Positive	610.153	C27H30O16	[M+H]+	-	-
60	Flavonoids	Flavonoid	Luteolin 8-C-hexosyl-O-hexoside	Positive	610.126	C27H30O16	[M+H]+	-	-
61	Flavonoids	Flavonoid carbonoside	6-C-Hexosyl-apigenin O-feruloylhexoside	Positive	770.172	C37H38O18	[M+H]+	-	-
62	Flavonoids	Flavonoid	Apigenin 8-C-pentoside	Positive	402.079	C20H18O9	[M+H]+	-	-
63	Flavonoids	Flavonoid	Quercetin 5-O-malonylhexosyl-hexoside	Positive	712.118	C30H32O20	[M+H]+	-	-
64	Flavonoids	Flavonoid	Quercetin 7-O-malonylhexosyl-hexoside	Positive	712.118	C30H32O20	[M+H]+	-	-
65	Flavonoids	Flavonoid	Tricin 7-O-hexosyl-O-hexoside	Positive	654.149	C29H34O17	[M+H]+	-	-
66	Flavonoids	Flavonoid	Tricin O-malonylhexoside	Positive	578.103	C26H26O15	[M+H]+	-	-
67	Flavonoids	Flavonoid	Tricin 7-O-β-guaiacylglycerol	Positive	526.125	C27H26O11	[M+H]+	-	-
68	Flavonoids	Flavonoid	Apigenin C-hexosyl-O-rutinoside	Negative	740.181	C33H40O19	[M-H]-	-	-
69	Flavonoids	Flavonoid	Chrysoeriol O-hexosyl-O-hexosyl-O-Glucuronic acid	Negative	800.164	C34H40O22	[M-H]-	-	-
70	Flavonoids	Flavonoid	Chrysoeriol O-acetylhexoside	Negative	504.105	C24H24O12	[M-H]-	-	-
71	Flavonoids	Flavonoid	Apigenin 7-O-glucoside(Cosmosiin)	Negative	432.088	C21H20O10	[M-H]-	C04608	578-74-5
72	Flavonoids	Flavonoid	Chrysoeriol O-glucuronic acid	Negative	476.076	C22H20O12	[M-H]-	-	-
73	Flavonoids	Flavonols	Isorhamnetin O-acetyl-hexoside	Negative	520.1	C24H24O13	[M-H]-	-	-
74	Flavonoids	Dihydroflavone	Eriodictyol C-hexoside	Negative	450.096	C21H22O11	[M-H]-	-	-
75	Flavonoids	Flavonoid	Luteolin C-hexoside	Negative	448.082	C21H20O11	[M-H]-	-	-
76	Flavonoids	Flavonoid	Quercetin O-acetylhexoside	Negative	506.085	C23H22O13	[M-H]-	-	-
77	Flavonoids	Flavonoid	Tricin O-saccharic acid	Negative	522.08	C23H22O14	[M-H]-	-	-
78	Flavonoids	Flavonols	Di-O-methylquercetin	Negative	330.061	C17H14O7	[M-H]-	C01265	2068-02-2
79	Flavonoids	Flavonoid	Luteolin	Negative	286.038	C15H10O6	[M-H]-	C01514	491-70-3
80	Flavonoids	Flavonols	Kaempferol 7-O-rhamnoside	Negative	432.088	C21H20O10	[M-H]-	-	20196-89-8
81	Flavonoids	Flavonols	Kaempferol 3-O-rutinoside(Nicotiflorin)	Negative	594.132	C27H30O15	[M-H]-	-	17650-84-9
82	Flavonoids	Dihydroflavone	Naringenin	Negative	272.058	C15H12O5	[M-H]-	C00509	480-41-1
83	Flavonoids	Flavonols	Isorhamnetin 3-O-neohesperidoside	Positive	624.14	C28H32O16	[M+H]+	-	55033-90-4
84	Flavonoids	Dihydroflavonol	Hesperetin 5-O-glucoside	Negative	464.111	C22H24O11	[M-H]-	-	69651-80-5
85	Flavonoids	Flavonols	Kaempferol 3-O-robinobioside(Biorobin)	Negative	594.132	C27H30O15	[M-H]-	-	17297-56-2
86	Flavonoids	Flavonoid	Luteolin 7-O-glucoside(Cynaroside)	Positive	448.082	C21H20O11	[M+H]+	C03951	5373-11-5
87	Flavonoids	Flavanols	Protocatechuic aldehyde	Positive	138.026	C7H6O3	[M+H]+	C16700	139-85-5
88	Flavonoids	Flavonols	Quercetin	Positive	302.033	C15H10O7	[M+H]+	C00389	117-39-5
89	Flavonoids	Chalcones	Naringenin chalcone	Positive	272.058	C15H12O5	[M+H]+	C06561	73692-50-9
90	Flavonoids	Flavonols	Quercetin 3-O-glucoside(Isotrifoliin)	Negative	464.076	C21H20O12	[M-H]-	C05623	21637-25-2
91	Flavonoids	Dihydroflavone	Butin	Positive	272.058	C15H12O5	[M+H]+	C09614	492-14-8
92	Flavonoids	Flavonoid	2,6-Dimethyl-7-octene-2,3,6-triol	Negative	478.091	C22H22O12	[M-H]-	-	5041-82-7
93	Flavonoids	Flavonols	Bioquercetin	Negative	610.126	C27H30O16	[M-H]-	-	52525-35-6
94	Flavonoids	Flavonols	Kaempferide 3-O-β-D-glucuronide	Negative	476.076	C22H20O12	[M-H]-	-	-
95	Flavonoids	Flavonols	Kaempferol 3-O-β-(2''-O-acetyl-β-D-glucuronide)	Negative	504.071	C23H20O13	[M-H]-	-	-
96	Flavonoids	Flavonols	Quercetin 3-O-β-(2''-O-acetylβ-D-glucuronide)	Negative	520.065	C23H20O14	[M-H]-	-	-
97	Flavonoids	Flavonols	Isorhamnetin 3-O-β-(2''-O-acetyl-β-D-glucuronide)	Negative	534.08	C24H22O14	[M-H]-	-	-
98	Flavonoids	Flavonoid	Apigenin-3-O-α-L-rhamnoside	Negative	416.128	C22H24O8	[M-H]-	-	-
99	Flavonoids	Flavonoid	Apigenin-7-O-β-D-glucuronide	Negative	446.068	C21H18O11	[M-H]-	-	-
100	Flavonoids	Flavonoid	Tetahydroxy-flavone-7-O-β-D-glucuronide	Negative	462.062	C21H18O12	[M-H]-	-	-
101	Flavonoids	Flavonoid	Luteolin-7-O-β-D-rutinoside	Negative	594.132	C27H30O15	[M-H]-	-	-
102	Flavonoids	Flavonoid	Hispidulin	Positive	300.053	C16H12O6	[M+H]+	C10058	1447-88-7
103	Flavonoids	Flavonoid	Ladanein	Positive	314.067	C17H14O6	[M+H]+	-	10176-71-3
104	Flavonoids	Flavonoid	Nepetin	Positive	316.047	C16H12O7	[M+H]+	-	520-11-6
105	Flavonoids	Anthocyanins	Jaceosidin	Positive	330.061	C17H14O7	[M+H]+	-	18085-97-7
106	Flavonoids	Anthocyanins	Centaureidin	Positive	360.07	C18H16O8	[M+H]+	-	17313-52-9
107	Flavonoids	Flavonoid	Scutellarin	Positive	462.062	C21H18O12	[M+H]+	-	27740-01-8
108	Flavonoids	Flavonoid carbonoside	Apigenin-8-C-glucoside	Positive	432.088	C21H20O10	[M+H]+	C01460	3681-93-4
109	Flavonoids	Flavonoid carbonoside	Chysoeriol-6,8-di-C-glucoside	Positive	624.14	C28H32O16	[M+H]+	-	-
110	Flavonoids	Flavonols	Limocitrin-3-O-(3-hydroxy-3-methylglutarate)-glucoside	Positive	652.135	C29H32O17	[M+H]+	-	-
111	Flavonoids	Flavonols	Natsudaidain 3-O-(3-hydroxy-3-methylglutarate)-glucoside)	Positive	724.187	C33H40O18	[M+H]+	-	-
112	Flavonoids	Flavonoid carbonoside	Genistein 8-C-glucoside	Positive	432.088	C21H20O10	[M+H]+	C10420	66026-80-0
113	Flavonoids	Isoflavones	Pratensein	Positive	300.053	C16H12O6	[M+H]+	C10520	2284-31-3
114	Flavonoids	Flavonoid	Apigenin	Positive	270.044	C15H10O5	[M+H]+	C01477	520-36-5
115	Flavonoids	Flavonoid	Luteolin-7-O-glucuronide	Positive	462.079	C25H18O9	[M+H]+	-	29741-10-4
116	Flavonoids	Flavonols	Isoquercitrin(Quercetin 3-O-β-D-glucoside)	Positive	464.076	C21H20O12	[M+H]+	-	482-35-9
117	Flavonoids	Flavonoid	Diosmetin-7-O-glucuronide	Positive	476.076	C22H20O12	[M+H]+	-	35110-20-4
118	Flavonoids	Flavonoid	Luteolin-7-O-(6'-O-malonyl)-β-D-glucoside	Positive	534.08	C24H22O14	[M+H]+	-	-
119	Flavonoids	Flavonols	Quercetin-7-O-(6'-O-malonyl)-β-D-glucoside	Positive	550.074	C24H22O15	[M+H]+	-	-
120	Flavonoids	Flavonoid	Luteolin-7-O-rutinoside	Positive	594.132	C27H30O15	[M+H]+	-	3563-98-2
121	Flavonoids	Flavonoid	Luteolin-7,3'-Di-O-β-D-Glucoside	Positive	610.126	C27H30O16	[M+H]+	-	257-724-7
122	Flavonoids	Flavonols	Quercetin 3,7-bis-O-β-D-glucoside	Positive	626.12	C27H30O17	[M+H]+	-	-
123	Flavonoids	Sinensetin	Aureusidin	Positive	286.038	C15H10O6	[M+H]+	C08576	38216-54-5
124	Flavonoids	Flavonoid	Lonicerin	Positive	594.132	C27H30O15	[M+H]+	C17557	20633-84-5
125	Flavonoids	Flavonols	Kaempferol-3-neohesperidoside-7-glucoside	Positive	756.175	C33H40O20	[M+H]+	-	-
126	Flavonoids	Flavonoid carbonoside	Vitexin-2-O-D-glucopyranoside	Positive	594.132	C27H30O15	[M+H]+	-	-
127	Flavonoids	Flavonols	Kaempferol-3-rutinoside-7-glucoside	Positive	756.175	C33H40O20	[M+H]+	-	-
128	Flavonoids	Flavonoid carbonoside	Apigenin-6-C-β-D-xyloside-8-C-β-Darabinoside	Positive	534.114	C25H26O13	[M+H]+	-	-
129	Flavonoids	Flavonoid carbonoside	Violanthin	Positive	578.137	C27H30O14	[M+H]+	C10196	40581-17-7
130	Flavonoids	Flavonoid carbonoside	Hesperetin C-malonylhexoside	Positive	548.128	C26H28O13	[M+H]+	-	-
131	Flavonoids	Flavonols	6-Hydroxykaempferol-7-O-glucoside	Positive	464.076	C21H20O12	[M+H]+	-	-
132	Flavonoids	Flavonols	6-Hydroxykaempferol-7,6-O-Diglucoside	Positive	626.12	C27H30O17	[M+H]+	-	-
Note: "-" means not included in the KEGG database or do not have CAS numbers

## Sheet: Organic acids
	Table 1S-4 Metabolite profiling analysis of Gonostegia hirta (organic acids)
No.	Class I	Class II	Compounds	Ion mode	Molecular Weight (Da)	Formula	Ionization model	KEGG ID	CAS
1	Organic acids	Organic acids	Shikimic acid	Negative	174.044	C7H10O5	[M-H]-	C00493	138-59-0
2	Organic acids	Organic acids	Succinic acid	Negative	118.021	C4H6O4	[M-H]-	C00042	110-15-6
3	Organic acids	Organic acids	Adipic Acid	Negative	146.049	C6H10O4	[M-H]-	C06104	124-04-9
4	Organic acids	Organic acids	L-(+)-Tartaric acid	Negative	150.009	C4H6O6	[M-H]-	-	87-69-4
5	Organic acids	Organic acids	L-(-)-Malic acid	Negative	134.015	C4H6O5	[M-H]-	C00497	636-61-3
6	Organic acids	Organic acids	Kinic acid	Negative	192.053	C7H12O6	[M-H]-	C00296	77-95-2
7	Organic acids	Organic acids	Citric Acid	Negative	192.018	C6H8O7	[M-H]-	C00158	77-92-9
8	Organic acids	Organic acids	DL-P-hydroxyphenyllactic acid	Negative	182.049	C9H10O4	[M-H]-	-	6482-9-80
9	Organic acids	Organic acids	UROCANIC ACID(RG)	Negative	138.037	C6H6N2O2	[M-H]-	-	104-98-3
10	Organic acids	Organic acids	(S)-(-)-2-Hydroxyisocaproic acid	Negative	132.07	C6H12O3	[M-H]-	-	13748-90-8
11	Organic acids	Organic acids	D-Xylonic acid	Negative	166.038	C5H10O6	[M-H]-	-	526-91-0
12	Organic acids	Organic acids	Pipecolinic acid	Negative	129.07	C6H11NO2	[M-H]-	-	535-75-1
13	Organic acids	Organic acids	3-(3-Hydroxyphenyl)-propionate acid	Negative	166.055	C9H10O3	[M-H]-	-	621-54-5
14	Organic acids	Organic acids	Citraconic acid	Negative	130.021	C5H6O4	[M-H]-	C02226	498-23-7
15	Organic acids	Organic acids	Methylmalonic acid	Negative	118.021	C4H6O4	[M-H]-	C02170	516-05-2
16	Organic acids	Organic acids	L-(-)-3-Phenyllactic acid	Negative	166.055	C9H10O3	[M-H]-	-	20312-36-1
17	Organic acids	Organic acids	3-Hydroxybutyrate	Negative	104.041	C4H8O3	[M-H]-	-	300-85-6
18	Organic acids	Organic acids	2,3-Dihydroxybenzoic Acid	Negative	154.021	C7H6O4	[M-H]-	C00196	303-38-8
19	Organic acids	Organic acids	3-Hydroxyhippuric acid	Positive	195.045	C9H9NO4	[M+H]+	-	1637-75-8
20	Organic acids	Organic acids	D-Galacturonic acid(Gal A)	Negative	194.033	C6H10O7	[M-H]-	C00333	91510-62-2
21	Organic acids	Organic acids	Aldehydo-D-galacturonate	Negative	194.033	C6H10O7	[M-H]-	-	685-73-4
22	Organic acids	Organic acids	Malic acid	Negative	134.015	C4H6O5	[M-H]-	-	636-61-3
23	Organic acids	Organic acids	Ethyl caffeate	Negative	208.064	C11H12O4	[M-H]-	-	102-37-4
24	Organic acids	Organic acids	Kynurenic acid	Positive	189.036	C10H7NO3	[M+H]+	C01717	492-27-3
25	Organic acids	Organic acids	Phthalic acid	Negative	166.021	C8H6O4	[M-H]-	C01606	88-99-3
26	Organic acids	Organic acids	Diethyl glutarate	Positive	188.093	C9H16O4	[M+H]+	-	818-38-2
27	Organic acids	Organic acids	(Rs)-Mevalonic acid	Negative	148.064	C6H12O4	[M-H]-	-	150-97-0
Note: "-" means not included in the KEGG database or do not have CAS numbers

## Sheet: Lipids
	Table 1S-5 Metabolite profiling analysis of Gonostegia hirta (lipids)
No.	Class I	Class II	Compounds	Ion mode	Molecular Weight (Da)	Formula	Ionization model	KEGG ID	CAS
1	Lipids	Free fatty acids	13-Oxo-9-hydroxy-10-octadecenoic acid	Negative	312.208	C18H32O4	[M-H]-	-	-
2	Lipids	Free fatty acids	9,10-Dihydroxy-12-octadecenoic acid	Negative	314.222	C18H34O4	[M-H]-	-	263399-34-4
3	Lipids	Free fatty acids	13-Hydroxy-9,11-octadecadienoic acid	Negative	296.214	C18H32O3	[M-H]-	-	5204-88-6
4	Lipids	Free fatty acids	9-Hydroxy-10,12-octadecadienoic acid	Negative	296.214	C18H32O3	[M-H]-	-	15514-85-9
5	Lipids	Free fatty acids	Octadecatetraenoic acid	Positive	276.19	C18H28O2	[M+H]+	C16300	20290-75-9
6	Lipids	Free fatty acids	Myristic Acid	Negative	228.19	C14H28O2	[M-H]-	-	544-63-8
7	Lipids	PC	Choline alfoscerate	Positive	257.103	C8H20NO6P	[M+H]+	-	28319-77-9
8	Lipids	LPC	1-Stearoyl-sn-glycero-3-phosphocholine	Positive	523.325	C26H54NO7P	[M+H]+	-	19420-57-6
9	Lipids	LPE	LysoPE 18:1	Negative	479.268	C23H46NO7P	[M-H]-	-	89576-29-4
10	Lipids	Free fatty acids	Margaric Acid	Negative	270.234	C17H34O2	[M-H]-	-	506-12-7
11	Lipids	Free fatty acids	γ-Linolenic Acid	Negative	278.205	C18H30O2	[M-H]-	-	506-26-3
12	Lipids	Free fatty acids	α-Linolenic Acid	Negative	278.205	C18H30O2	[M-H]-	C06427	463-40-1
13	Lipids	Free fatty acids	Cis-4,7,10,13,16,19-Docosahexaenoic Acid(C22:6n3)	Negative	328.219	C22H32O2	[M-H]-	-	6217-54-5
14	Lipids	Free fatty acids	Cis-10-Heptadecenoic Acid	Negative	268.219	C17H32O2	[M-H]-	-	29743-97-3
15	Lipids	Free fatty acids	Elaidic Acid	Negative	282.234	C18H34O2	[M-H]-	-	112-79-8
16	Lipids	Free fatty acids	5(S),6(R)-Lipoxin A4	Negative	352.202	C20H32O5	[M-H]-	-	89663-86-5
17	Lipids	Free fatty acids	Stearic Acid	Negative	284.248	C18H36O2	[M-H]-	-	57-11-4
18	Lipids	Free fatty acids	11-Octadecanoic acid(Vaccenic acid)	Negative	282.234	C18H34O2	[M-H]-	-	506-17-2
19	Lipids	Glycerol ester	MAG(18:3)isomer5	Positive	352.237	C21H36O4	[M+H]+	-	-
20	Lipids	PC	PC 16:1/14:1	Positive	699.435	C38H70NO8P	[M+H]+	-	-
21	Lipids	Glycerol ester	MAG(18:4)isomer2	Positive	350.222	C21H34O4	[M+H]+	-	-
22	Lipids	Sphingolipids	D-erythro-Dihydrosphingosine	Positive	301.272	C18H39NO2	[M+H]+	C00836	764-22-7
23	Lipids	LPC	LysoPC 18:3	Positive	517.282	C26H48NO7P	[M+H]+	-	-
24	Lipids	LPC	LysoPC 16:0	Positive	495.296	C24H50NO7P	[M+H]+	-	17364-16-8
25	Lipids	LPE	LysoPE 18:1(2n isomer)	Positive	479.268	C23H46NO7P	[M+H]+	-	-
26	Lipids	LPC	LysoPC 16:2(2n isomer)	Positive	491.268	C24H46NO7P	[M+H]+	-	-
27	Lipids	LPC	LysoPC 18:3(2n isomer)	Positive	517.282	C26H48NO7P	[M+H]+	-	-
28	Lipids	LPE	LysoPE 18:2(2n isomer)	Positive	477.253	C23H44NO7P	[M+H]+	-	-
29	Lipids	LPE	LysoPE 16:0	Positive	453.253	C21H44NO7P	[M+H]+	-	53862-35-4
30	Lipids	Free fatty acids	Punicic acid	Positive	278.205	C18H30O2	[M+H]+	C08364	544-72-9
31	Lipids	Glycerol ester	MAG(18:2)	Positive	354.251	C21H38O4	[M+H]+	-	-
32	Lipids	Glycerol ester	MAG(18:3)isomer3	Positive	352.237	C21H36O4	[M+H]+	-	-
33	Lipids	Glycerol ester	MAG(18:3)isomer4	Positive	352.237	C21H36O4	[M+H]+	-	-
34	Lipids	Sphingolipids	4-Hydroxysphinganine	Positive	317.266	C18H39NO3	[M+H]+	C12144	554-62-1
35	Lipids	LPC	LysoPC 15:1	Positive	479.268	C23H46NO7P	[M+H]+	-	-
36	Lipids	LPC	LysoPC 15:0	Positive	481.282	C23H48NO7P	[M+H]+	-	-
37	Lipids	Glycerol ester	MAG(18:3)isomer2	Positive	352.237	C21H36O4	[M+H]+	-	-
38	Lipids	LPC	LysoPC 17:0	Positive	509.311	C25H52NO7P	[M+H]+	-	-
39	Lipids	Glycerol ester	MAG(18:3)isomer1	Positive	352.237	C21H36O4	[M+H]+	-	-
40	Lipids	Free fatty acids	Lauric acid	Negative	200.162	C12H24O2	[M-H]-	C02679	143-07-7
41	Lipids	Free fatty acids	9,10-EODE	Negative	296.214	C18H32O3	[M-H]-	-	65167-83-1
42	Lipids	Free fatty acids	9-HOTrE	Negative	294.199	C18H30O3	[M-H]-	-	89886-42-0
43	Lipids	Free fatty acids	9-KODE	Negative	294.199	C18H30O3	[M-H]-	-	54232-59-6
44	Lipids	Free fatty acids	13-HOTrE(r)	Negative	294.199	C18H30O3	[M-H]-	-	74784-20-6
45	Lipids	Free fatty acids	12,13-EODE	Negative	296.214	C18H32O3	[M-H]-	-	6799-85-5
46	Lipids	LPC	LysoPC 14:0(2n isomer)	Positive	467.268	C22H46NO7P	[M+H]+	-	-
47	Lipids	LPC	LysoPC 16:0(2n isomer)	Positive	495.296	C24H50NO7P	[M+H]+	-	-
48	Lipids	LPC	LysoPC 18:0	Positive	523.325	C26H54NO7P	[M+H]+	-	-
49	Lipids	LPE	LysoPE 16:0(2n isomer)	Negative	453.253	C21H44NO7P	[M-H]-	-	-
50	Lipids	Free fatty acids	Palmitoleic acid	Negative	254.205	C16H30O2	[M-H]-	C08362	373-49-9
51	Lipids	Free fatty acids	9S-Hyroxy-10E,12E-octadecadienoic acid	Negative	296.214	C18H32O3	[M-H]-	-	-
52	Lipids	Free fatty acids	9,10,13-Trihyroxy-11-octadecadienoic acid	Negative	330.217	C18H34O5	[M-H]-	-	-
53	Lipids	PC	PC(18:2)	Positive	520.304	C26H51NO7P+	[M]+	-	-
54	Lipids	PC	PC(18:2)isomer	Positive	520.304	C26H51NO7P+	[M]+	-	-
55	Lipids	Free fatty acids	N-(2-Hydroxyethyl)eicosapentaenoic acid	Positive	363.252	C22H37NO3	[M+H]+	-	-
56	Lipids	LPC	LysoPC(16:2)	Positive	493.282	C24H48NO7P	[M+H]+	-	-
57	Lipids	LPC	LysoPC(18:2)	Positive	519.296	C26H50NO7P	[M+H]+	-	-
58	Lipids	Free fatty acids	2,3-Dihydroxypropyl-9,12,15-octadecatrienoate-hexose-hexose	Positive	676.324	C33H56O14	[M+H]+	-	-
59	Lipids	LPC	LysoPC(16:1)	Positive	495.296	C24H50NO7P	[M+H]+	-	-
60	Lipids	LPC	LysoPC(18:1)	Positive	521.311	C26H52NO7P	[M+H]+	-	-
61	Lipids	Glycerol ester	Glycerin Monopalmitate	Positive	330.251	C19H38O4	[M+H]+	-	542-44-9
62	Lipids	LPC	LysoPC(18:0)	Positive	523.325	C26H54NO7P	[M+H]+	-	-
Note: "-" means not included in the KEGG database or do not have CAS numbers

## Sheet: Phenolic acids
	Table 1S-6 Metabolite profiling analysis of Gonostegia hirta (phenolic acids)
No.	Class I	Class II	Compounds	Ion mode	Molecular Weight (Da)	Formula	Ionization model	KEGG ID	CAS
1	Phenolic acids	Phenolic acids	Caffeoyl-p-coumaroyltartaric acid	Negative	458.068	C22H18O11	[M-H]-	-	-
2	Phenolic acids	Phenolic acids	3,4-Dicaffeoylquinic acid	Negative	516.105	C25H24O12	[M-H]-	-	14534-61-3
3	Phenolic acids	Phenolic acids	Ferulic acid	Negative	194.049	C10H10O4	[M-H]-	C01494	1135-24-6
4	Phenolic acids	Phenolic acids	Vanillic acid	Negative	168.035	C8H8O4	[M-H]-	C06672	121-34-6
5	Phenolic acids	Phenolic acids	Chlorogenic acid	Negative	354.079	C16H18O9	[M-H]-	C00852	327-97-9
6	Phenolic acids	Phenolic acids	Chlorogenic acid methyl ester	Negative	368.093	C17H20O9	[M-H]-	-	29708-87-0
7	Phenolic acids	Phenolic acids	Vanillin	Negative	152.041	C8H8O3	[M-H]-	C00755	121-33-5
8	Phenolic acids	Phenolic acids	4-Hydroxybenzoic acid	Negative	138.026	C7H6O3	[M-H]-	C00156	99-96-7
9	Phenolic acids	Phenolic acids	Echinacoside	Negative	786.219	C35H46O20	[M-H]-	C10450	82854-37-3
10	Phenolic acids	Phenolic acids	Trans-4-Hydroxycinnamic Acid Methyl Ester	Negative	178.055	C10H10O3	[M-H]-	-	19367-38-5
11	Phenolic acids	Phenolic acids	Methyl ferulate	Positive	208.064	C11H12O4	[M+H]+	-	2309-07-1
12	Phenolic acids	Phenolic acids	Trans-ferulic acid	Negative	194.049	C10H10O4	[M-H]-	-	537-98-4
13	Phenolic acids	Phenolic acids	Salicin	Negative	286.09	C13H18O7	[M-H]-	C01451	138-52-3
14	Phenolic acids	Phenolic acids	Cynarin	Negative	516.105	C25H24O12	[M-H]-	C10445	30964-13-7
15	Phenolic acids	Phenolic acids	Chicory acid	Negative	474.062	C22H18O12	[M-H]-	-	70831-56-0
16	Phenolic acids	Phenolic acids	Cryptochlorogenic acid	Negative	354.079	C16H18O9	[M-H]-	-	905-99-7
17	Phenolic acids	Phenolic acids	Caffeic acid	Negative	180.035	C9H8O4	[M-H]-	C01197	331-39-5
18	Phenolic acids	Phenolic acids	Tyrosol	Negative	138.061	C8H10O2	[M-H]-	-	501-94-0
19	Phenolic acids	Phenolic acids	Hydroxy-methoxycinnamate	Negative	194.049	C10H10O4	[M-H]-	-	-
20	Phenolic acids	Phenolic acids	3-O-Feruloyl quinic acid	Positive	368.093	C17H20O9	[M+H]+	C02572	1899-29-2
21	Phenolic acids	Phenolic acids	5-O-Feruloyl quinic acid glucoside	Negative	530.137	C23H30O14	[M-H]-	-	-
22	Phenolic acids	Phenolic acids	3,4-Dimethoxycinnamic acid	Negative	208.064	C11H12O4	[M-H]-	-	14737-89-4
23	Phenolic acids	Phenolic acids	3-O-Feruloyl quinic acid glucoside	Negative	530.137	C23H30O14	[M-H]-	-	-
24	Phenolic acids	Phenolic acids	2,5-Dihydroxy benzoic acid O-hexside	Negative	316.065	C13H16O9	[M-H]-	-	-
25	Phenolic acids	Phenolic acids	5-O-p-Coumaroyl quinic acid O-hexoside	Negative	500.128	C22H28O13	[M-H]-	-	-
26	Phenolic acids	Phenolic acids	Eudesmoyl quinic acid	Negative	386.102	C17H22O10	[M-H]-	-	-
27	Phenolic acids	Phenolic acids	1-O-p-Coumaroyl quinic acid	Negative	338.085	C16H18O8	[M-H]-	-	-
28	Phenolic acids	Phenolic acids	3-O-p-coumaroyl shikimic acid O-hexoside	Negative	482.12	C22H26O12	[M-H]-	-	-
29	Phenolic acids	Phenolic acids	3-O-p-Coumaroyl quinic acid	Negative	338.085	C16H18O8	[M-H]-	C12208	1899-30-5
30	Phenolic acids	Phenolic acids	Terephthalic acid	Negative	166.021	C8H6O4	[M-H]-	C06337	100-21-0
31	Phenolic acids	Phenolic acids	p-Coumaric acid	Positive	164.041	C9H8O3	[M+H]+	C00811	501-98-4
32	Phenolic acids	Phenolic acids	Sinapinaldehyde	Negative	208.064	C11H12O4	[M-H]-	-	4206-58-0
33	Phenolic acids	Phenolic acids	Caffeyl alcohol	Positive	316.185	C20H28O3	[M+H]+	C09066	469-83-0
34	Phenolic acids	Phenolic acids	Isochlorogenic acid B	Positive	516.105	C25H24O12	[M+H]+	-	14534-61-3
35	Phenolic acids	Phenolic acids	Oxalic acid	Negative	162.026	C9H6O3	[M-H]-	C09315	93-35-6
36	Phenolic acids	Phenolic acids	Protocatechuic acid-4-glucoside	Negative	316.065	C13H16O9	[M-H]-	-	-
37	Phenolic acids	Phenolic acids	1-O-[(E)-p-Cumaroyl]-β-D-glucopyranose	Negative	326.085	C15H18O8	[M-H]-	-	-
38	Phenolic acids	Phenolic acids	3-O-(E)-p-Coumaroyl quinic acid	Negative	338.085	C16H18O8	[M-H]-	-	87099-71-6
39	Phenolic acids	Phenolic acids	Esculetin	Negative	178.021	C9H6O4	[M-H]-	C09263	305-01-1
40	Phenolic acids	Phenolic acids	Hexadecanoic acid	Negative	256.219	C16H32O2	[M-H]-	C00249	57-10-3
41	Phenolic acids	Phenolic acids	3-Hydroxy-4-isopropylbenzylalcohol 3-glucoside	Negative	328.133	C16H24O7	[M-H]-	-	-
42	Phenolic acids	Phenolic acids	Trihydroxycinnamoylquinic acid	Negative	372.088	C16H20O10	[M-H]-	-	-
43	Phenolic acids	Phenolic acids	Rosmarinyl Glucoside	Negative	522.114	C24H26O13	[M-H]-	-	-
44	Phenolic acids	Phenolic acids	Trans-3-O-p-coumaric quinic acid	Positive	338.085	C16H18O8	[M+H]+	-	-
45	Phenolic acids	Phenolic acids	Cis-3-p-coumaric quinic acid	Positive	338.085	C16H18O8	[M+H]+	-	-
46	Phenolic acids	Phenolic acids	4-Caffeoylquinic acid	Positive	354.079	C16H18O9	[M+H]+	-	905-99-7
47	Phenolic acids	Phenolic acids	Phthalic anhydride	Positive	148.012	C8H4O3	[M+H]+	-	85-44-9
Note: "-" means not included in the KEGG database or do not have CAS numbers

## Sheet: Amino acids and derivatives
	Table 1S-7 Metabolite profiling analysis of Gonostegia hirta (amino acids and derivatives)
No.	Class I	Class II	Compounds	Ion mode	Molecular Weight (Da)	Formula	Ionization model	KEGG ID	CAS
1	Amino acids and derivatives	Amino acids and derivatives	Proline betaine(ProBet)	Positive	144.092	C7H14NO2+	[M]+	-	1195-94-4
2	Amino acids and derivatives	Amino acids and derivatives	Pipecolic acid	Positive	129.07	C6H11NO2	[M+H]+	-	4043-87-2
3	Amino acids and derivatives	Amino acids and derivatives	1,2-N-Methylpipecolic acid	Positive	143.085	C7H13NO2	[M+H]+	-	7730-87-2
4	Amino acids and derivatives	Amino acids and derivatives	L-Asparagine Anhydrous	Positive	132.046	C4H8N2O3	[M+H]+	C00152	70-47-3
5	Amino acids and derivatives	Amino acids and derivatives	L-Homocitrulline	Positive	189.099	C7H15N3O3	[M+H]+	C02427	1190-49-4
6	Amino acids and derivatives	Amino acids and derivatives	Trans-4-Hydroxy-L-proline	Positive	131.05	C5H9NO3	[M+H]+	C01157	51-35-4
7	Amino acids and derivatives	Amino acids and derivatives	L-AsparticAcid	Negative	133.03	C4H7NO4	[M-H]-	C00049	56-84-8
8	Amino acids and derivatives	Amino acids and derivatives	L-(-)-Cystine	Positive	240.012	C6H12N2O4S2	[M+H]+	C00491	56-89-3
9	Amino acids and derivatives	Amino acids and derivatives	L-(-)-Tyrosine	Positive	181.065	C9H11NO3	[M+H]+	C00082	60-18-4
10	Amino acids and derivatives	Amino acids and derivatives	L-Valine	Positive	117.07	C5H11NO2	[M+H]+	C00183	72-18-4
11	Amino acids and derivatives	Amino acids and derivatives	L-(+)-Arginine	Positive	174.1	C6H14N4O2	[M+H]+	C00062	74-79-3
12	Amino acids and derivatives	Amino acids and derivatives	L-PyroglutamicAcid	Negative	129.036	C5H7NO3	[M-H]-	-	98-79-3
13	Amino acids and derivatives	Amino acids and derivatives	L-Tryptophan	Negative	204.08	C11H12N2O2	[M-H]-	C00078	73-22-3
14	Amino acids and derivatives	Amino acids and derivatives	S-(methyl)glutathione	Positive	321.082	C11H19N3O6S	[M+H]+	C11347	2922-56-7
15	Amino acids and derivatives	Amino acids and derivatives	Asp-phe	Positive	280.092	C13H16N2O5	[M+H]+	-	13433-09-5
16	Amino acids and derivatives	Amino acids and derivatives	N-Acetylneuraminic acid	Negative	309.089	C11H19NO9	[M-H]-	-	131-48-6
17	Amino acids and derivatives	Amino acids and derivatives	D-Serine	Negative	105.036	C3H7NO3	[M-H]-	-	312-84-5
18	Amino acids and derivatives	Amino acids and derivatives	L-2-chlorophenylalanine	Positive	199.032	C9H10ClNO2	[M+H]+	-	103616-89-3
19	Amino acids and derivatives	Amino acids and derivatives	O-Acetylserine	Positive	147.045	C5H9NO4	[M+H]+	C00979	5147-00-2
20	Amino acids and derivatives	Amino acids and derivatives	L-theanine	Positive	174.089	C7H14N2O3	[M+H]+	C01047	3081-61-6
21	Amino acids and derivatives	Amino acids and derivatives	Glutamic acid	Positive	147.045	C5H9NO4	[M+H]+	-	617-65-2
22	Amino acids and derivatives	Amino acids and derivatives	D-(+)-Phenylalanine	Positive	165.07	C9H11NO2	[M+H]+	C02265	673-06-3
23	Amino acids and derivatives	Amino acids and derivatives	DL-Alanyl-DL-phenylalanine	Positive	236.103	C12H16N2O3	[M+H]+	-	1999-45-7
24	Amino acids and derivatives	Amino acids and derivatives	Leucylphenylalanine	Positive	278.147	C15H22N2O3	[M+H]+	-	56217-82-4
25	Amino acids and derivatives	Amino acids and derivatives	Alanylleucine	Positive	202.118	C9H18N2O3	[M+H]+	-	1999-42-4
26	Amino acids and derivatives	Amino acids and derivatives	Glycylphenylalanine	Positive	222.089	C11H14N2O3	[M+H]+	-	721-66-4
27	Amino acids and derivatives	Amino acids and derivatives	Acetyltryptophan	Negative	246.089	C13H14N2O3	[M-H]-	C03137	2280-01-5
28	Amino acids and derivatives	Amino acids and derivatives	L-Glutamic acid	Positive	147.045	C5H9NO4	[M+H]+	C00025	56-86-0
29	Amino acids and derivatives	Amino acids and derivatives	L-(+)-Lysine	Positive	146.095	C6H14N2O2	[M+H]+	C00047	56-87-1
30	Amino acids and derivatives	Amino acids and derivatives	5-Aminovaleric acid	Positive	117.07	C5H11NO2	[M+H]+	C00431	660-88-8
31	Amino acids and derivatives	Amino acids and derivatives	N6-Acetyl-L-lysine	Positive	188.103	C8H16N2O3	[M+H]+	C02727	692-04-6
32	Amino acids and derivatives	Amino acids and derivatives	N-α-Acetyl-L-glutamine	Negative	188.069	C7H12N2O4	[M-H]-	-	2490-97-3
33	Amino acids and derivatives	Amino acids and derivatives	L-Glutamine	Positive	146.06	C5H10N2O3	[M+H]+	C00064	56-85-9
34	Amino acids and derivatives	Amino acids and derivatives	L-Tyramine	Positive	137.076	C8H11NO	[M+H]+	C00483	51-67-2
35	Amino acids and derivatives	Amino acids and derivatives	L-Methionine	Positive	149.042	C5H11NO2S	[M+H]+	C00073	63-68-3
36	Amino acids and derivatives	Amino acids and derivatives	S-(5'-Adenosy)-L-homocysteine	Positive	384.103	C14H20N6O5S	[M+H]+	C00021	979-92-0
37	Amino acids and derivatives	Amino acids and derivatives	(5-L-Glutamyl)-L-amino acid	Negative	218.078	C8H14N2O5	[M-H]-	C03740	5875-41-2
38	Amino acids and derivatives	Amino acids and derivatives	3-Hydroxy-3-methylpentane-1,5-dioic acid	Negative	162.044	C6H10O5	[M-H]-	C03761	503-49-1
39	Amino acids and derivatives	Amino acids and derivatives	2-Aminoisobutyric acid	Positive	103.056	C4H9NO2	[M+H]+	C03665	62-57-7
40	Amino acids and derivatives	Amino acids and derivatives	N,N-Dimethylglycine	Positive	103.056	C4H9NO2	[M+H]+	C01026	1118-68-9
41	Amino acids and derivatives	Amino acids and derivatives	3,4-Dihydroxy-DL-phenylalanine	Positive	197.059	C9H11NO4	[M+H]+	C00355	63-84-3
42	Amino acids and derivatives	Amino acids and derivatives	N-Acetyl-DL-tryptophan	Negative	290.112	C15H18N2O4	[M-H]-	-	87-32-1
43	Amino acids and derivatives	Amino acids and derivatives	Tryptophan	Positive	204.08	C11H12N2O2	[M+H]+	C00078	73-22-3
Note: "-" means not included in the KEGG database or do not have CAS numbers

## Sheet: Lignans and Coumarins
	Table 1S-8 Metabolite profiling analysis of Gonostegia hirta (lignans and coumarins)
No.	Class I	Class II	Compounds	Ion mode	Molecular Weight (Da)	Formula	Ionization model	KEGG ID	CAS
1	Lignans and Coumarins	Lignans	Pinoresinol-acetylglucose	Negative	562.177	C28H34O12	[M-H]-	-	-
2	Lignans and Coumarins	Lignans	Syringaresinol-aceGlu	Negative	622.195	C30H38O14	[M-H]-	-	-
3	Lignans and Coumarins	Lignans	Pinoresinol	Negative	358.125	C20H22O6	[M-H]-	-	487-36-5
4	Lignans and Coumarins	Coumarins	Esculin(6,7-DihydroxyCoumarin-6-glucoside)	Negative	340.065	C15H16O9	[M-H]-	C09264	531-75-9
5	Lignans and Coumarins	Coumarins	7-Methoxycoumarin	Positive	176.041	C10H8O3	[M+H]+	C09268	531-59-9
6	Lignans and Coumarins	Coumarins	Scopolin	Positive	354.079	C16H18O9	[M+H]+	C01527	531-44-2
7	Lignans and Coumarins	Coumarins	Isofraxidin	Positive	222.044	C11H10O5	[M+H]+	C17480	486-21-5
8	Lignans and Coumarins	Coumarins	Kanzonol W	Positive	336.087	C20H16O5	[M+H]+	-	184584-82-5
9	Lignans and Coumarins	Coumarins	Esculin Hydrate	Positive	340.065	C15H16O9	[M+H]+	-	66778-17-4
10	Lignans and Coumarins	Coumarins	4-hydroxycoumarin di-glucoside	Negative	486.114	C21H26O13	[M-H]-	-	-
11	Lignans and Coumarins	Lignans	Eucommin A	Negative	550.177	C27H34O12	[M-H]-	C10560	99633-12-2
12	Lignans and Coumarins	Lignans	Syringaresinol	Negative	418.142	C22H26O8	[M-H]-	C10889	21453-69-0
13	Lignans and Coumarins	Coumarins	Fraxidin	Positive	222.044	C11H10O5	[M+H]+	C17479	525-21-3
Note: "-" means not included in the KEGG database or do not have CAS numbers

## Sheet: Terpenoids
	Table 1S-9 Metabolite profiling analysis of Gonostegia hirta (terpenoids)
No.	Class I	Class II	Compounds	Ion mode	Molecular Weight (Da)	Formula	Ionization model	KEGG ID	CAS
1	Terpenoids	Triterpene Saponin	Soyasapogenol B	Negative	458.343	C30H50O3	[M-H]-	C08980	595-15-3
2	Terpenoids	Triterpene	3,24-Dihydroxy-17,21-semiacetal-12(13)oleanolic fruit	Negative	472.323	C30H48O4	[M-H]-	-	-
3	Terpenoids	Triterpene	2-Hydroxyoleanolic acid	Negative	472.323	C30H48O4	[M-H]-	-	26707-60-8
Note: "-" means not included in the KEGG database or do not have CAS numbers

## Sheet: Tannins
	Table 1S-10 Metabolite profiling analysis of Gonostegia hirta (tannins)
No.	Class I	Class II	Compounds	Ion mode	Molecular Weight (Da)	Formula	Ionization model	KEGG ID	CAS
1	Tannins	Proanthocyanidins	Gallocatechin-catechin	Negative	594.114	C30H26O13	[M-H]-	-	-
Note: "-" means not included in the KEGG database or do not have CAS numbers

[truncated: 1 more sheets: Others]
